# Supplementary material for: Ab initio phasing macromolecular structures using electron-counted MicroED data
Source: Nat Methods. 2022 May 30;19(6):724–9. doi: 10.1038/s41592-022-01485-4 (PMC9184278; doi:10.1038/s41592-022-01485-4)
Supplement: Supplementary file 6 — Merging statistics for triclinic lysozyme, MicroED crystallographic table of proteinase K, Merging statistics for proteinase K [file 41592_2022_1485_MOESM6_ESM.xlsx]

## Sheet: Supplementary_Table_1
Merging statistics for triclinic lysozyme
Resolution	# Observed	# Unique	# Possible	Multiplicity	Completeness	R obs	R expected	I/Sigma	R meas	CC 1/2	R-p.i.m.
1.87	76398	7399	7501	10.3	0.986	0.203	0.195	14.56	0.213	98.3	0.062
1.49	79348	7268	7300	10.9	0.996	0.293	0.315	11.28	0.308	96.3	0.091
1.3	87189	7490	7500	11.6	0.999	0.41	0.634	8.56	0.43	92.2	0.124
1.18	87995	7463	7472	11.7	0.999	0.572	1.113	6.67	0.6	83.7	0.173
1.1	65854	6840	6980	9.6	0.98	0.552	1.738	5.43	0.584	81.1	0.185
1.03	62848	7720	8027	8.1	0.962	0.6	2.474	3.98	0.641	77.5	0.221
0.98	44775	6521	7202	6.8	0.905	0.738	0.876	2.48	0.798	67.9	0.29
0.94	33255	5631	6917	5.9	0.814	0.979	1.282	1.65	1.068	50.4	0.416
0.9	26371	6012	8240	4.3	0.73	1.175	2.38	1.02	1.328	31.3	0.599
0.87	5378	2644	7147	2	0.37	1.021	1.366	0.65	1.406	14.6	0.946
total	569411	64988	74286	8.7	0.875	0.236	0.271	6.23	0.248	99	0.073

## Sheet: Supplementary_table_2
MicroED Data and Structure
	Triclinic Lysozyme
	EMDB-25184
	PDB-7SKW
Accelerating Voltage (kV)	300
Electron exposure (e–/Å2)	0.64
Wavelength (Å)	0.0197
# of crystals (#)	2
Resolution range (Å)	43.35 - 1.5 (1.554 - 1.5)
Space group	P 43 21 2
Unit cell (a, b, c) (Å)	67.08 ± 0.21, 67.08 ± 0.21, 106.78 ± 0.36
(α, β, γ) (°)	90, 90, 90 ± 0
Total reflections (#)	416133 (36794)
Unique reflections (#)	39347 (3683)
Multiplicity	10.6 (9.9)
Completeness (%)	98.87 (94.41)
< I/σ(I) >	5.65 (1.12)
Wilson B-factor	13.16
R-merge	0.277 (1.508)
R-meas	0.291 (1.59)
R-pim	0.08711 (0.4921)
CC1/2	0.989 (0.31)
CC*	0.997 (0.688)
Reflections used in refinement (#)	39301 (3683)
Reflections used for R-free (#)	2001 (210)
R-work	0.1495
R-free	0.2046
Number of non-hydrogen atoms (#)	2300
macromolecules	2029
ligands	37
solvent	234
Protein residues (#)	279
RMS(bonds)	0.015
RMS(angles)	1.89
Ramachandran favored (%)	97.11
Ramachandran allowed (%)	2.89
Ramachandran outliers (%)	0
Rotamer outliers (%)	0.94
Clashscore	4.99
Average B-factor	16.12
macromolecules	14.19
ligands	46.67
solvent	28.02

## Sheet: Supplementary_Table_3
Merging statistics for proteinase K
Resolution	# Observed	# Unique	# Possible	Multiplicity	Completeness	R-obs	R- expected	I/Sigma	R meas	CC 1/2	R-p.i.m.
3.23	47759	4205	4257	11.3577	0.988	0.156	0.183	12.2	0.163	98.6	0.064
2.57	40343	3972	3999	10.1569	0.993	0.199	0.199	9.73	0.21	98.2	0.089
2.24	41742	4007	4036	10.4173	0.993	0.279	0.259	7.67	0.294	96.6	0.104
2.04	40455	3850	3873	10.5078	0.994	0.328	0.315	6.59	0.345	95.2	0.134
1.89	42628	4027	4047	10.5855	0.995	0.422	0.42	5.18	0.444	92	0.182
1.78	40986	3848	3869	10.6512	0.995	0.578	0.661	3.8	0.607	84.3	0.247
1.69	42082	3935	3955	10.6943	0.995	0.78	1.112	2.73	0.819	74.5	0.317
1.55	86252	8052	8089	10.7119	0.995	1.108	1.925	1.82	1.164	55.4	0.387
1.5	33884	3451	3637	9.8186	0.949	1.525	4.914	1.14	1.608	29.7	0.492
total	416131	39347	39762	10.5759	0.99	0.278	0.354	5.36	0.292	98.8	0.087
