# Supplementary material for: Ab initio phasing macromolecular structures using electron-counted MicroED data
Source: Nat Methods. 2022 May 30;19(6):724–9. doi: 10.1038/s41592-022-01485-4 (PMC9184278; doi:10.1038/s41592-022-01485-4)
Supplement: Source Data Fig. 1 — Data used to generate the inset in Fig. 1c and Fig. 1d. [file 41592_2022_1485_MOESM7_ESM.xlsx]

## Sheet: Fig1C_inset
X	Y
0	155
1	147.347
2	129.242
3	111.316
4	117.693
5	152.421
6	165.92
7	151.459
8	176.822
9	182.399
10	162.169
11	181.991
12	238.132
13	264.393
14	315.441
15	665.352
16	993.812
17	1155.06
18	995.518
19	504.06
20	260.461
21	190.805
22	171.944
23	197.738
24	182.906
25	223.267
26	170.702
27	155.681
28	160.225
29	141.071
30	133.594
31	170.956
32	145.65
33	164.083
34	185.323
35	135.971
36	125.647
37	134.641
38	127.846
39	115.859
40	130.418
41	147.464
42	144.549
43	161.751
44	145.232
45	152.96
46	187.204
47	209.351
48	229.539
49	205.328
50	265.793
51	605.232
52	1281.07
53	1709.92
54	1598.93
55	1075.59
56	837.145
57	360.69
58	259.82
59	234.478
60	182.999
61	171.997
62	174.8
63	171.268
64	169.09
65	155.002
66	134.376
67	127.262
68	135.693
69	141.051
70	120.951
71	114.016
72	105.986
73	130.571
74	152.256
75	169.658
76	168.1
77	169.133
78	155.223
79	142.75
80	152.882
81	172.438
82	179.256
83	208.611
84	197.605
85	243.574
86	265.114
87	294.69
88	545.607
89	1307.59
90	2271.51
91	1927.62
92	1250.08
93	1006.67
94	630.59
95	332.605
96	248.129
97	253.914
98	231.129
99	171.645
100	154.476
101	152.251
102	142.73
103	152.931
104	147.392
105	127.647
106	103.626
107	149.888
108	95.1953
109	93.3307
110	86.2521
111	124.185
112	149.392
113	144.515
114	120.842
115	90.9306
116	96.1111
117	111.065
118	109.848
119	99.6502
120	127.821
121	137.823
122	105.452
123	113.547
124	121.67
125	134.072
126	206.803
127	444.832
128	649.253
129	720.684
130	437.765
131	208
132	119.837
133	143.898
134	113.954
135	103.758
136	105.624
137	91.6427
138	74.0828
139	112.497
140	96.1456
141	86.8775
142	100.938
143	101.426
144	99.1832
145	104.25
146	113.263
147	111.441
148	110.539
149	88.1514
150	112.262
151	95.2808
152	82.5954
153	81.2865
154	104.615
155	122.261
156	138.899
157	118.313
158	142.803
159	111.433
160	102.558
161	121.523
162	145.343
163	221.635
164	518.141
165	799.706
166	468.396
167	209.074
168	140.966
169	122.842
170	118.694
171	117.455
172	96.4668
173	114.977
174	110.563
175	85.1928
176	96.4737
177	98.377
178	99.6487
179	86.6765
180	89.4974
181	86.3803
182	99.3575
183	92.0642
184	80.2775
185	76.4404
186	64.5237
187	76.7604
188	60.9232
189	81.7162
190	86.7899
191	49.1306
192	47.2719
193	63.4196
194	72.095
195	75.7051
196	85.4899
197	62.9556
198	71.5239
199	90.5636
200	104.101
201	171.742
202	288.187
203	275.113
204	153.663
205	103.041
206	104.629
207	97.707
208	103.375
209	93.6117
210	81.1869
211	82.2812
212	61.0104
213	51.1879
214	88.2233
215	76.3559
216	61.5235
217	72.6341
218	82.6057
219	83.7522
220	77.7976
221	62.6653
222	54.8958
223	54.0361
224	62.3857
225	58.4398
226	80.7968
227	93.4588
228	68.5604
229	74.0459
230	82.1614
231	67.8405
232	60.9037
233	59.3213
234	70.1832
235	72.7639
236	66.3031
237	60.8183
238	80.3256
239	143.547
240	184.446
241	131.215
242	77.0181
243	62.9618
244	70.0939
245	70.5084
246	96.9615
247	77.5029
248	70.5527
249	70.0618
250	75.7375
251	82.3498
252	72.4796
253	45.2918
254	31.2961
255	52.0625
256	45.077
257	64.9437
258	64.9359
259	51.16
260	54.4851
261	67.6024
262	65

## Sheet: Fig1D
Exposure	DQE	STDEV
1	1	0
2	1	0
3	0.994792	0.0413399
4	0.993164	0.0407708
5	0.996875	0.0248039
6	0.990234	0.0391438
7	0.987723	0.0400388
8	0.989746	0.0343015
9	0.985243	0.0389659
10	0.982422	0.0390762
11	0.985085	0.0381611
12	0.980794	0.0401421
13	0.973858	0.0439144
14	0.974609	0.0420336
15	0.979688	0.0323378
16	0.968506	0.0420709
17	0.966912	0.0417567
18	0.965278	0.0410839
19	0.962582	0.0468227
20	0.960742	0.0441039
21	0.96131	0.0389187
22	0.960227	0.0372582
23	0.953295	0.0422368
24	0.954102	0.0412873
25	0.950312	0.0402325
26	0.951022	0.0425188
27	0.9511	0.0374496
28	0.951032	0.0413848
29	0.945313	0.0356816
30	0.945443	0.0399226
31	0.944808	0.0387081
32	0.937256	0.0405001
33	0.940104	0.035828
34	0.93727	0.0423786
35	0.936496	0.0395409
36	0.934896	0.039656
37	0.934438	0.0374143
38	0.93308	0.0395944
39	0.93139	0.037791
40	0.926758	0.0384875
41	0.923685	0.0392437
42	0.920945	0.0399224
43	0.924328	0.0355584
44	0.915661	0.0382366
45	0.915799	0.0396408
46	0.912874	0.0389542
47	0.910987	0.0375738
48	0.908203	0.0390571
49	0.906489	0.0386098
50	0.910625	0.0384413
51	0.900888	0.0362553
52	0.903846	0.0377794
53	0.906029	0.0402139
54	0.896846	0.0379435
55	0.899006	0.0377101
56	0.902344	0.0383017
57	0.896176	0.0362883
58	0.893723	0.0378094
59	0.893935	0.0370458
60	0.892773	0.0344045
61	0.889857	0.0349526
62	0.885459	0.03456
63	0.882564	0.0384655
64	0.883728	0.0388068
65	0.883954	0.0347956
66	0.883168	0.0369756
67	0.881821	0.0319253
68	0.87747	0.0341533
69	0.877944	0.0345445
70	0.870592	0.0373308
71	0.869333	0.0347606
72	0.867839	0.0331449
73	0.865261	0.0347049
74	0.864495	0.0360594
75	0.866302	0.0329647
76	0.866262	0.0349203
77	0.861556	0.0339887
78	0.859375	0.0348512
79	0.859771	0.0356139
80	0.859473	0.0308469
81	0.854408	0.0335806
82	0.852706	0.0339877
83	0.852363	0.0346099
84	0.851283	0.0356521
85	0.845588	0.0332919
86	0.845658	0.0326377
87	0.845546	0.0336265
88	0.838956	0.0327047
89	0.8398	0.0331099
90	0.841493	0.0317623
91	0.837268	0.0339512
92	0.839631	0.0345032
93	0.83661	0.0287979
94	0.836686	0.0295437
95	0.834498	0.0346337
96	0.830404	0.0328615
97	0.829696	0.0336899
98	0.82948	0.0325356
99	0.827612	0.031107
100	0.825625	0.0298499
101	0.825766	0.0336531
102	0.821576	0.0320674
103	0.819895	0.0329984
104	0.823017	0.0302024
105	0.815179	0.0312245
106	0.814121	0.0306912
107	0.817319	0.0294467
108	0.813006	0.0299153
109	0.812894	0.0297345
110	0.809411	0.0286731
111	0.81067	0.0335858
112	0.808629	0.030293
113	0.803616	0.0278841
114	0.804311	0.0308805
115	0.802649	0.030639
116	0.805159	0.0311447
117	0.798478	0.029016
118	0.796014	0.0317564
119	0.796481	0.0302885
120	0.796289	0.0293208
121	0.794131	0.0292783
122	0.791432	0.0286484
123	0.791921	0.0303594
124	0.791236	0.0284754
125	0.790031	0.0287119
126	0.786427	0.0296996
127	0.78857	0.0272424
128	0.784332	0.0291793
129	0.781189	0.0297516
130	0.784946	0.029024
131	0.780683	0.0312141
132	0.779682	0.030293
133	0.776492	0.0298573
134	0.779035	0.0295171
135	0.774624	0.0275632
136	0.772317	0.0285766
137	0.771071	0.0290657
138	0.766814	0.0281079
139	0.77074	0.0277523
140	0.7649	0.028474
141	0.765209	0.0265593
142	0.763177	0.0277734
143	0.762675	0.0290474
144	0.762343	0.0274857
145	0.758244	0.0285696
146	0.76105	0.0297993
147	0.756909	0.0283367
148	0.753906	0.0268431
149	0.75312	0.0256016
150	0.749193	0.0289523
151	0.751397	0.0269314
152	0.750026	0.0278059
153	0.74857	0.026898
154	0.747463	0.028614
155	0.746623	0.0258343
156	0.743615	0.026801
157	0.745397	0.025368
158	0.741149	0.0277445
159	0.738699	0.0275646
160	0.735767	0.0231206
161	0.740659	0.0242414
162	0.737703	0.0262175
163	0.734159	0.0249933
164	0.733327	0.0252962
165	0.731652	0.0244701
166	0.73381	0.0264387
167	0.731241	0.0245712
168	0.729562	0.0253437
169	0.729614	0.0265867
170	0.727459	0.0256321
171	0.727225	0.0267454
172	0.721634	0.0241724
173	0.724801	0.0255277
174	0.720209	0.0257455
175	0.720067	0.0249565
176	0.720281	0.0263105
177	0.720758	0.0251044
178	0.715327	0.0258891
179	0.718772	0.0228626
180	0.712977	0.0221219
181	0.712535	0.0262743
182	0.710208	0.0245457
183	0.707522	0.0238677
184	0.709473	0.023979
185	0.709713	0.0256032
186	0.706023	0.0254795
187	0.709496	0.0239574
188	0.703956	0.0243113
189	0.706515	0.0234806
190	0.699753	0.0237286
191	0.699894	0.0240855
192	0.699992	0.0238128
193	0.69596	0.0228888
194	0.69793	0.0247572
195	0.693069	0.025481
196	0.696688	0.0260532
197	0.693746	0.0228576
198	0.691248	0.0239389
199	0.691583	0.0224511
200	0.687168	0.0226447
201	0.686217	0.0214681
202	0.687113	0.022396
203	0.68675	0.0232077
204	0.684953	0.023273
205	0.683784	0.0223688
206	0.681773	0.0225644
207	0.680952	0.0207973
208	0.679706	0.023839
209	0.678697	0.0232967
210	0.67965	0.0213765
211	0.676059	0.0225904
212	0.672796	0.0228426
213	0.675983	0.02165
214	0.673992	0.0211008
215	0.671366	0.0215308
216	0.670537	0.0212415
217	0.669859	0.0235629
218	0.670262	0.0217559
219	0.667451	0.0222501
220	0.665572	0.0215621
221	0.666307	0.0224479
222	0.662919	0.0213292
223	0.664185	0.0219823
224	0.660714	0.0215874
225	0.663385	0.0208897
226	0.658393	0.0206236
227	0.655889	0.0215704
228	0.656421	0.0218184
229	0.655346	0.0205214
230	0.654416	0.0206806
231	0.654085	0.0194537
232	0.652159	0.0204632
233	0.650466	0.0217938
234	0.651325	0.0208092
235	0.647739	0.0219181
236	0.650722	0.019419
237	0.646624	0.0187663
238	0.644301	0.0198918
239	0.642145	0.0194569
240	0.643457	0.0194891
241	0.642894	0.0206673
242	0.643595	0.0186309
243	0.641622	0.0197126
244	0.639777	0.0206769
245	0.637867	0.0193832
246	0.636719	0.0218311
247	0.63626	0.0200103
248	0.63705	0.0199315
249	0.634256	0.0199145
250	0.632344	0.0195578
251	0.631645	0.0203629
252	0.632347	0.0205035
253	0.629925	0.0182401
254	0.625569	0.0202373
255	0.62883	0.0194392
256	0.62706	0.0197193
257	0.625684	0.0193131
258	0.625288	0.0197905
259	0.622527	0.0201231
260	0.624339	0.0191199
261	0.62033	0.018858
262	0.621377	0.018128
263	0.619089	0.017916
264	0.621123	0.0203679
265	0.616097	0.0195626
266	0.615675	0.0175789
267	0.616222	0.0180892
268	0.614681	0.0184603
269	0.612889	0.0182762
270	0.611589	0.0194317
271	0.61171	0.016974
272	0.609777	0.018663
273	0.61042	0.0194134
274	0.606966	0.017746
275	0.605824	0.0187791
276	0.606658	0.0168351
277	0.605144	0.0192277
278	0.603558	0.0176603
279	0.603005	0.0177275
280	0.604032	0.0176872
281	0.601368	0.0174482
282	0.599429	0.016439
283	0.600182	0.0169095
284	0.598138	0.015971
285	0.597848	0.016685
286	0.598667	0.0167284
287	0.594349	0.0158486
288	0.595283	0.0165716
289	0.59179	0.0180923
290	0.592928	0.0181321
291	0.591307	0.0163128
292	0.589844	0.0166869
293	0.589777	0.0166303
294	0.588316	0.018771
295	0.587341	0.0159841
296	0.585885	0.0168475
297	0.586201	0.0182819
298	0.583696	0.0171366
299	0.583795	0.0160848
300	0.583659	0.0165577
301	0.582745	0.0181133
302	0.581152	0.0167722
303	0.579234	0.0174953
304	0.577894	0.0165418
305	0.577113	0.0181429
306	0.576721	0.0156405
307	0.573888	0.0162438
308	0.576324	0.0177484
309	0.574257	0.0172901
310	0.572833	0.0165966
311	0.574533	0.0168998
312	0.572817	0.0165234
313	0.570674	0.0159473
314	0.567066	0.0167578
315	0.568998	0.0158655
316	0.569151	0.0160393
317	0.567454	0.0156845
318	0.565927	0.0149767
319	0.565941	0.0155037
320	0.563269	0.0148251
321	0.563303	0.0167057
322	0.561275	0.0161166
323	0.562851	0.0156493
324	0.561668	0.0159595
325	0.558389	0.0157855
326	0.560127	0.015226
327	0.558952	0.0148645
328	0.557593	0.0150195
329	0.55711	0.0144459
330	0.554616	0.0163624
331	0.55444	0.0145575
332	0.555099	0.0150638
333	0.552599	0.0158326
334	0.552185	0.0138987
335	0.552239	0.0154006
336	0.550386	0.0153104
337	0.548927	0.015254
338	0.54951	0.0150427
339	0.549894	0.0156636
340	0.546783	0.0149788
341	0.546302	0.0157375
342	0.545299	0.0139177
343	0.544199	0.0148765
344	0.542367	0.0153614
345	0.542142	0.0145669
346	0.541354	0.0141458
347	0.540346	0.0144721
348	0.539803	0.0133729
349	0.537294	0.0142907
350	0.537444	0.0141243
351	0.538985	0.014981
352	0.535733	0.0139407
353	0.53582	0.0140149
354	0.53552	0.0142589
355	0.534078	0.0130419
356	0.533829	0.0125334
357	0.532202	0.0148087
358	0.533334	0.0130899
359	0.530913	0.013679
360	0.530414	0.0138044
361	0.530417	0.0133028
362	0.529977	0.0143336
363	0.526515	0.0140279
364	0.527569	0.0138588
365	0.526498	0.013682
366	0.525327	0.0137637
367	0.523214	0.0139697
368	0.522822	0.0131986
369	0.524253	0.0134773
370	0.52122	0.0120163
371	0.520216	0.0120449
372	0.520581	0.0139659
373	0.520526	0.0128025
374	0.519427	0.0139054
375	0.517687	0.0125714
376	0.518409	0.0145789
377	0.516754	0.0129272
378	0.515842	0.0127893
379	0.514151	0.0133649
380	0.514515	0.0134466
381	0.511996	0.01352
382	0.511453	0.0136966
383	0.511331	0.0133677
384	0.511831	0.0123479
385	0.509913	0.0124094
386	0.510373	0.012398
387	0.50863	0.0132885
388	0.508467	0.0121745
389	0.505915	0.0123838
390	0.50633	0.0127419
391	0.503157	0.0125476
392	0.506786	0.0133619
393	0.505069	0.0129238
394	0.503222	0.0129187
395	0.503204	0.0120523
396	0.50219	0.0114613
397	0.502726	0.0126869
398	0.500893	0.012075
399	0.499462	0.0129551
400	0.5	0.0134211
401	0.497896	0.0123334
402	0.496016	0.0122906
403	0.496879	0.0121968
404	0.495185	0.0114242
405	0.495631	0.0114618
406	0.49366	0.0121297
407	0.494184	0.0122249
408	0.493997	0.0114668
409	0.493229	0.0112277
410	0.491101	0.0115355
411	0.490135	0.0115644
412	0.491164	0.0118703
413	0.489946	0.0107072
414	0.488583	0.0112638
415	0.488724	0.0109534
416	0.487981	0.0113886
417	0.487082	0.0112876
418	0.486029	0.0111395
419	0.484543	0.0107273
420	0.484933	0.0110565
421	0.482594	0.0119785
422	0.483755	0.0113313
423	0.482934	0.011151
424	0.482569	0.0111804
425	0.481627	0.0106357
426	0.481175	0.011095
427	0.479426	0.0101008
428	0.479228	0.0110952
429	0.478129	0.0100138
430	0.477289	0.011117
431	0.476417	0.0112822
432	0.476481	0.0114508
433	0.475597	0.0109945
434	0.474987	0.0114083
435	0.474686	0.0113714
436	0.473678	0.0109264
437	0.472853	0.0107895
438	0.472594	0.011173
439	0.472131	0.0108144
440	0.470499	0.0106401
441	0.469308	0.0113509
442	0.469713	0.0103337
443	0.469702	0.0107561
444	0.467334	0.0109073
445	0.4681	0.0103631
446	0.46642	0.0105612
447	0.465691	0.0107681
448	0.46616	0.0112531
449	0.464809	0.0106082
450	0.463984	0.010096
451	0.463822	0.0107007
452	0.463686	0.0106067
453	0.46236	0.0104723
454	0.460456	0.0100839
455	0.46086	0.00987925
456	0.460826	0.00998783
457	0.46045	0.0101652
458	0.459675	0.0107829
459	0.458835	0.00931432
460	0.456208	0.00974446
461	0.457175	0.00990623
462	0.456583	0.00965166
463	0.455934	0.0103938
464	0.455516	0.00936995
465	0.454041	0.0104344
466	0.45455	0.00969545
467	0.452673	0.00934664
468	0.451756	0.0102113
469	0.451559	0.00919582
470	0.451546	0.0100404
471	0.451715	0.00969772
472	0.449972	0.00876616
473	0.448839	0.00928512
474	0.448255	0.00925423
475	0.447722	0.00935856
476	0.447881	0.0103767
477	0.446066	0.0101973
478	0.446048	0.00907827
479	0.445549	0.00942558
480	0.444458	0.00945911
481	0.444029	0.00970838
482	0.444137	0.00937706
483	0.443331	0.00987239
484	0.443166	0.00902262
485	0.442212	0.0099267
486	0.441519	0.00955846
487	0.440468	0.00971127
488	0.439781	0.00899139
489	0.439745	0.0088076
490	0.438871	0.00866356
491	0.438224	0.0089229
492	0.437198	0.00843725
493	0.436367	0.00981564
494	0.435539	0.00921045
495	0.435346	0.0088618
496	0.43535	0.00864407
497	0.43526	0.00939218
498	0.433853	0.00921745
499	0.433515	0.00861418
500	0.431906	0.00892279
501	0.431949	0.00869838
502	0.431897	0.0094318
503	0.431062	0.00881339
504	0.429323	0.00865416
505	0.430685	0.00836655
506	0.42907	0.0089471
507	0.42753	0.00802039
508	0.428842	0.00860725
509	0.427477	0.00831905
510	0.426815	0.00866214
511	0.426118	0.00850247
512	0.425026	0.00866159
513	0.425119	0.00824699
514	0.424277	0.00877379
515	0.424211	0.00899349
516	0.423639	0.00855753
517	0.422797	0.00884737
518	0.421566	0.00899659
519	0.421815	0.00833142
520	0.421184	0.00802497
521	0.420143	0.00801874
522	0.42061	0.00806136
523	0.419814	0.00827509
524	0.41902	0.00815169
525	0.418497	0.00789727
526	0.416097	0.00850339
527	0.416916	0.00836936
528	0.41643	0.0082453
529	0.416012	0.00836325
530	0.414453	0.00846221
531	0.41468	0.00822927
532	0.414415	0.00869976
533	0.414378	0.00848519
534	0.413368	0.0078054
535	0.412537	0.00844767
536	0.411031	0.00789904
537	0.412593	0.00833694
538	0.411565	0.00776735
539	0.411403	0.00770951
540	0.409469	0.00852697
541	0.409802	0.00845119
542	0.408974	0.00685618
543	0.407437	0.00767689
544	0.408533	0.00743238
545	0.407705	0.00782917
546	0.406894	0.00801046
547	0.40635	0.00707382
548	0.405658	0.00749433
549	0.405076	0.00756584
550	0.404794	0.00767968
551	0.403882	0.00796083
552	0.403915	0.00780151
553	0.402577	0.00763867
554	0.40135	0.00778353
555	0.401809	0.00702995
556	0.401494	0.00753517
557	0.401025	0.00746817
558	0.399691	0.00699198
559	0.399066	0.0079912
560	0.399491	0.00733063
561	0.397992	0.00743257
562	0.39784	0.00749831
563	0.397598	0.00735289
564	0.396761	0.00777201
565	0.396032	0.00718685
566	0.396602	0.00784855
567	0.395082	0.00732421
568	0.394029	0.00708991
569	0.394298	0.0077675
570	0.393524	0.00743565
571	0.39397	0.00745798
572	0.3932	0.00683844
573	0.392029	0.00724794
574	0.391544	0.0071355
575	0.391359	0.00718358
576	0.390394	0.00743529
577	0.391383	0.00720987
578	0.390071	0.00659833
579	0.388898	0.00715897
580	0.389002	0.00721117
581	0.387667	0.00720655
582	0.388739	0.00675565
583	0.386591	0.0070856
584	0.387381	0.00682704
585	0.385537	0.00694001
586	0.386059	0.00694276
587	0.385481	0.00721771
588	0.384978	0.00639302
589	0.385028	0.00654957
590	0.383786	0.00697455
591	0.382898	0.00643533
592	0.382859	0.00607218
593	0.381923	0.00715601
594	0.381813	0.00677779
595	0.381486	0.00675048
596	0.381639	0.00668146
597	0.380771	0.00649225
598	0.379919	0.00657998
599	0.3792	0.00697206
600	0.378874	0.00683391
601	0.3789	0.00706064
602	0.377725	0.00691085
603	0.377883	0.00656039
604	0.377309	0.00642403
605	0.376291	0.00627003
606	0.375761	0.00684014
607	0.375946	0.00629087
608	0.375039	0.00673283
609	0.374153	0.00661523
610	0.37377	0.00645573
611	0.373651	0.00651608
612	0.374381	0.00593485
613	0.372553	0.00650454
614	0.372029	0.00598287
615	0.372104	0.00677911
616	0.371493	0.00611502
617	0.371512	0.00589291
618	0.370771	0.00643463
619	0.370463	0.00599674
620	0.370312	0.00596358
621	0.369829	0.00580352
622	0.369028	0.00607705
623	0.368442	0.00616432
624	0.368039	0.00586237
625	0.367344	0.0063245
626	0.366563	0.00580427
627	0.366197	0.00606267
628	0.366982	0.00597936
629	0.365355	0.00581736
630	0.364887	0.00592856
631	0.365083	0.00584598
632	0.363967	0.00605009
633	0.362936	0.0062364
634	0.363509	0.0059506
635	0.362518	0.00627984
636	0.362335	0.00598985
637	0.362024	0.00544075
638	0.361316	0.00585476
639	0.360665	0.00618574
640	0.360852	0.00570536
641	0.359722	0.0066118
642	0.359764	0.00541136
643	0.359418	0.00544857
644	0.358368	0.00596252
645	0.357685	0.00623103
646	0.358468	0.00571618
647	0.357751	0.00550846
648	0.356343	0.00548238
649	0.356883	0.00550565
650	0.356148	0.005126
651	0.355655	0.00542052
652	0.355433	0.0057042
653	0.35493	0.00539684
654	0.35434	0.00558669
655	0.353978	0.00535853
656	0.354063	0.00593609
657	0.353251	0.00583486
658	0.352607	0.0056657
659	0.352481	0.00587873
660	0.352077	0.0061573
661	0.351834	0.00533956
662	0.35102	0.00567251
663	0.350514	0.00522909
664	0.350304	0.00527391
665	0.349307	0.00573432
666	0.3489	0.00512071
667	0.348412	0.00477329
668	0.348995	0.00533944
669	0.348398	0.00500179
670	0.347639	0.00494779
671	0.347289	0.00560398
672	0.347098	0.00521331
673	0.346223	0.00516063
674	0.345442	0.00525087
675	0.34544	0.00560658
676	0.345328	0.00547843
677	0.344494	0.0048591
678	0.344119	0.00519261
679	0.344038	0.00475213
680	0.343957	0.00523892
681	0.34297	0.00521677
682	0.343177	0.0049854
683	0.342074	0.00509102
684	0.342214	0.00524713
685	0.341053	0.00520333
686	0.341085	0.00505951
687	0.340651	0.00527563
688	0.340088	0.00496647
689	0.340065	0.00507191
690	0.339436	0.00518177
691	0.339058	0.00489979
692	0.339031	0.00506983
693	0.338215	0.00495825
694	0.337626	0.00530271
695	0.337843	0.00482675
696	0.337088	0.00473361
697	0.336655	0.00513893
698	0.336083	0.00448254
699	0.33568	0.00531611
700	0.335725	0.00447319
701	0.335598	0.00506125
702	0.334452	0.0048546
703	0.334359	0.00438728
704	0.333807	0.004919
705	0.3335	0.00478106
706	0.332983	0.00463573
707	0.332523	0.00484337
708	0.332473	0.00472173
709	0.33234	0.00477469
710	0.331602	0.00465552
711	0.330921	0.00471432
712	0.330638	0.00492052
713	0.330026	0.00437993
714	0.330177	0.00427982
715	0.329316	0.00443623
716	0.329762	0.0041616
717	0.328752	0.00479522
718	0.329088	0.00467646
719	0.328543	0.00458186
720	0.327648	0.00471934
721	0.327426	0.00475394
722	0.327752	0.00453226
723	0.327147	0.00426467
724	0.32628	0.00424392
725	0.326008	0.00471438
726	0.325284	0.00426267
727	0.325267	0.00459576
728	0.325072	0.00473825
729	0.324326	0.00484292
730	0.323903	0.00469826
731	0.323257	0.00451112
732	0.323349	0.00448126
733	0.322561	0.00415185
734	0.322404	0.00431387
735	0.322104	0.00464078
736	0.321836	0.00457043
737	0.321415	0.0042945
738	0.321334	0.0043296
739	0.320883	0.00441689
740	0.320582	0.00405353
741	0.320486	0.00427083
742	0.319428	0.00417601
743	0.319229	0.00427186
744	0.31869	0.00415818
745	0.3181	0.00409439
746	0.318317	0.00436918
747	0.318017	0.00430473
748	0.317398	0.00429328
749	0.317355	0.00388339
750	0.316792	0.00430096
751	0.316417	0.00431935
752	0.315637	0.00408766
753	0.316038	0.00419946
754	0.315583	0.00396524
755	0.315609	0.00423092
756	0.315042	0.00406729
757	0.3141	0.00401671
758	0.314257	0.00385689
759	0.313648	0.00396808
760	0.313615	0.00373255
761	0.312731	0.00426514
762	0.312505	0.00426883
763	0.312249	0.00369746
764	0.312101	0.00419949
765	0.311632	0.00424943
766	0.311021	0.0039713
767	0.310855	0.00400577
768	0.310323	0.00435246
769	0.310148	0.00380169
770	0.309882	0.00398384
771	0.309283	0.00396593
772	0.309424	0.00401378
773	0.308781	0.00372191
774	0.308301	0.00397398
775	0.307853	0.00398203
776	0.307909	0.0043035
777	0.307463	0.00374822
778	0.307113	0.00371094
779	0.30727	0.00376079
780	0.305934	0.00394646
781	0.305923	0.00386582
782	0.305741	0.00373245
783	0.305491	0.00422136
784	0.305051	0.00384511
785	0.30524	0.0037418
786	0.304409	0.00398531
787	0.304395	0.00367473
788	0.303825	0.00366234
789	0.303371	0.00405538
790	0.302957	0.0038312
791	0.303028	0.00371133
792	0.302409	0.0034452
793	0.302343	0.00387154
794	0.301736	0.00381135
795	0.301204	0.003765
796	0.300825	0.00329356
797	0.300575	0.00363201
798	0.3006	0.00362757
799	0.300092	0.00375539
800	0.299985	0.00373448
801	0.299523	0.00358865
802	0.298969	0.00376562
803	0.298801	0.00357778
804	0.298614	0.00338319
805	0.298224	0.00364223
806	0.298067	0.00360305
807	0.297814	0.00331951
808	0.297363	0.0033738
809	0.296677	0.00375225
810	0.296513	0.00345511
811	0.296379	0.00363861
812	0.295894	0.00321801
813	0.296116	0.00346281
814	0.295445	0.00339056
815	0.295063	0.00346865
816	0.294343	0.00348341
817	0.294394	0.00351723
818	0.294368	0.00375248
819	0.293746	0.00330041
820	0.293369	0.00361461
821	0.292878	0.00330028
822	0.292983	0.00318598
823	0.292703	0.00327533
824	0.292182	0.00346507
825	0.291534	0.00346498
826	0.291645	0.00335103
827	0.291273	0.00337851
828	0.291138	0.00325629
829	0.290396	0.00318746
830	0.2903	0.0032826
831	0.289899	0.00314066
832	0.289781	0.00321402
833	0.289485	0.00313239
834	0.289367	0.00330823
835	0.289016	0.00313875
836	0.288852	0.00329618
837	0.288432	0.00315594
838	0.287962	0.00304329
839	0.288136	0.00314861
840	0.287384	0.00315809
841	0.286884	0.00317079
842	0.286775	0.00311199
843	0.286384	0.00301015
844	0.286295	0.00320868
845	0.285734	0.00323694
846	0.285443	0.00311857
847	0.285447	0.00315045
848	0.28499	0.0030677
849	0.284839	0.00319737
850	0.284219	0.00324039
851	0.28428	0.00311457
852	0.283698	0.00340348
853	0.283627	0.00306327
854	0.282888	0.00287209
855	0.282918	0.00304233
856	0.282646	0.00303271
857	0.281865	0.00318818
858	0.282124	0.00296341
859	0.2817	0.00293112
860	0.281541	0.00287409
861	0.280828	0.00284866
862	0.280878	0.00318075
863	0.280621	0.00307011
864	0.280301	0.00318922
865	0.280171	0.00278161
866	0.280055	0.00280615
867	0.279385	0.00317092
868	0.278824	0.00310448
869	0.278823	0.00310802
870	0.278673	0.00299599
871	0.278353	0.0028024
872	0.278226	0.00300922
873	0.277755	0.0029725
874	0.277268	0.00305473
875	0.277013	0.00296124
876	0.276697	0.00255729
877	0.276466	0.00305995
878	0.276143	0.00296545
879	0.276268	0.00298163
880	0.275599	0.00281039
881	0.275601	0.0025679
882	0.275063	0.00285842
883	0.274844	0.00293807
884	0.274613	0.00299542
885	0.274519	0.00270982
886	0.274183	0.00289272
887	0.273992	0.00291866
888	0.273728	0.00273927
889	0.273218	0.00289779
890	0.272946	0.00270929
891	0.272486	0.00292701
892	0.272277	0.00284334
893	0.272322	0.00291642
894	0.272223	0.00273768
895	0.271587	0.00269623
896	0.271502	0.00259496
897	0.271095	0.0024835
898	0.270658	0.00281712
899	0.2708	0.00280453
900	0.270317	0.00266633
901	0.269978	0.00284998
902	0.269691	0.00270807
903	0.269566	0.00266475
904	0.269237	0.00284971
905	0.268797	0.00264194
906	0.268725	0.00276772
907	0.268472	0.00265811
908	0.267987	0.00281017
909	0.267774	0.00257425
910	0.267544	0.00261502
911	0.267314	0.00266934
912	0.266991	0.00254026
913	0.266588	0.00263101
914	0.266728	0.00254447
915	0.266035	0.00278169
916	0.266222	0.00260796
917	0.265749	0.00254165
918	0.265459	0.00254617
919	0.264953	0.00258968
920	0.264899	0.0023386
921	0.264518	0.00277836
922	0.264015	0.00258699
923	0.264148	0.00248209
924	0.26371	0.00256034
925	0.263623	0.0024866
926	0.263364	0.00246332
927	0.263468	0.0025602
928	0.263184	0.00223365
929	0.262749	0.00242546
930	0.262328	0.0023345
931	0.26205	0.00226042
932	0.261878	0.00245181
933	0.261576	0.00213349
934	0.261288	0.00244087
935	0.260979	0.00254883
936	0.26103	0.00235521
937	0.260618	0.00232296
938	0.260061	0.00232446
939	0.260279	0.00244518
940	0.259928	0.00243462
941	0.259228	0.00272549
942	0.259065	0.00243563
943	0.259126	0.00244299
944	0.258735	0.00249445
945	0.258503	0.00212896
946	0.258254	0.00238633
947	0.258109	0.00229644
948	0.257981	0.002328
949	0.257187	0.00238981
950	0.257257	0.00220876
951	0.256938	0.00236781
952	0.256791	0.0022568
953	0.256771	0.00233665
954	0.255999	0.00232024
955	0.255841	0.00243332
956	0.2559	0.0022044
957	0.255657	0.00230632
958	0.255362	0.00226677
959	0.255128	0.00238282
960	0.254883	0.00213061
961	0.254597	0.00224237
962	0.254552	0.0023382
963	0.254069	0.00222828
964	0.254101	0.00217502
965	0.253667	0.00213888
966	0.253696	0.00216791
967	0.253256	0.00207567
968	0.25291	0.00223325
969	0.252653	0.00210365
970	0.252195	0.00231039
971	0.252036	0.00218928
972	0.251921	0.00211653
973	0.251891	0.00208434
974	0.251396	0.0021407
975	0.251122	0.00218302
976	0.250696	0.00223463
977	0.250736	0.00218418
978	0.250415	0.00220429
979	0.250275	0.00205573
980	0.250199	0.00204702
981	0.250056	0.00199469
982	0.24932	0.00203246
983	0.249483	0.00189785
984	0.249103	0.00206451
985	0.248961	0.00201339
986	0.248863	0.00209873
987	0.248389	0.00191277
988	0.248359	0.00210021
989	0.247962	0.00210729
990	0.247613	0.0021355
991	0.247564	0.00206214
992	0.247314	0.00211895
993	0.247156	0.00204008
994	0.246726	0.00203308
995	0.246671	0.00187918
996	0.246258	0.00212879
997	0.246188	0.00192335
998	0.245855	0.00197365
999	0.245578	0.00201834
1000	0.245586	0.00196464
1001	0.245376	0.00208979
1002	0.245072	0.00199503
1003	0.244731	0.00194641
1004	0.244456	0.00213555
1005	0.244275	0.00201707
1006	0.244214	0.00193667
1007	0.243871	0.00200774
1008	0.243528	0.00199558
1009	0.243442	0.0020257
1010	0.243224	0.00196442
1011	0.242925	0.00203496
1012	0.242755	0.00195179
1013	0.242735	0.00200773
1014	0.24238	0.00200378
1015	0.242222	0.00198926
1016	0.242007	0.00197737
1017	0.241335	0.00211553
1018	0.241401	0.00207156
1019	0.241034	0.00196913
1020	0.241119	0.00179705
1021	0.240933	0.00188873
1022	0.240613	0.00186872
1023	0.240171	0.00178564
1024	0.240097	0.0018095
1025	0.239901	0.00176657
1026	0.239701	0.00184956
1027	0.239544	0.00187669
1028	0.23933	0.00171073
1029	0.238725	0.00196286
1030	0.238797	0.00181797
1031	0.238634	0.00183046
1032	0.238527	0.00188856
1033	0.238262	0.00199753
1034	0.237794	0.00194858
1035	0.237564	0.00189545
1036	0.237448	0.00180077
1037	0.237321	0.00179131
1038	0.236994	0.00181637
1039	0.236864	0.00186318
1040	0.236587	0.00174831
1041	0.236371	0.00185925
1042	0.236272	0.00184701
1043	0.236045	0.00176772
1044	0.235763	0.00180812
1045	0.235709	0.00176954
1046	0.235507	0.00178799
1047	0.235308	0.00179231
1048	0.235176	0.00168436
1049	0.234989	0.00164684
1050	0.234505	0.00177716
1051	0.234349	0.00182695
1052	0.234193	0.00192672
1053	0.233982	0.0017532
1054	0.233886	0.00172672
1055	0.233305	0.00175361
1056	0.23325	0.00171434
1057	0.233	0.00175979
1058	0.232817	0.00175215
1059	0.232678	0.00177815
1060	0.232437	0.00170531
1061	0.232453	0.00179591
1062	0.232072	0.00168895
1063	0.231733	0.0017705
1064	0.231537	0.00170919
1065	0.231316	0.00177649
1066	0.231275	0.00164334
1067	0.231212	0.0015885
1068	0.231017	0.00153371
1069	0.230732	0.00168241
1070	0.230429	0.00157507
1071	0.230155	0.00157671
1072	0.230006	0.00151459
1073	0.229668	0.0017268
1074	0.229676	0.00162988
1075	0.229488	0.00161732
1076	0.229249	0.0015912
1077	0.22913	0.00160072
1078	0.22869	0.00163761
1079	0.228673	0.00152535
1080	0.228299	0.00148333
1081	0.228221	0.00171223
1082	0.227873	0.00170878
1083	0.227792	0.0016524
1084	0.227492	0.00164029
1085	0.227297	0.00165603
1086	0.227113	0.00162844
1087	0.226951	0.00170782
1088	0.226878	0.00158962
1089	0.226749	0.00158087
1090	0.226419	0.0015337
1091	0.226308	0.00160665
1092	0.226187	0.00147593
1093	0.225862	0.00157587
1094	0.225577	0.0015433
1095	0.225417	0.00157743
1096	0.225326	0.00154552
1097	0.225135	0.00156528
1098	0.224791	0.00161975
1099	0.224711	0.00154549
1100	0.224648	0.00150725
1101	0.224196	0.00154049
1102	0.224081	0.00148221
1103	0.224027	0.00154075
1104	0.223877	0.00143714
1105	0.223575	0.00151805
1106	0.223412	0.00153698
1107	0.223267	0.00157251
1108	0.223002	0.00156537
1109	0.22272	0.00146636
1110	0.222713	0.00145594
1111	0.222491	0.00137222
1112	0.22228	0.00150088
1113	0.222	0.00143618
1114	0.22192	0.00135553
1115	0.221661	0.00140812
1116	0.221533	0.0013527
1117	0.221387	0.00135519
1118	0.22106	0.00145096
1119	0.220764	0.00148057
1120	0.220829	0.00141001
1121	0.22043	0.00153638
1122	0.220407	0.00129137
1123	0.220263	0.00131308
1124	0.2199	0.00141959
1125	0.21967	0.00149148
1126	0.219513	0.00140469
1127	0.219623	0.00134697
1128	0.219287	0.00135568
1129	0.218847	0.00144828
1130	0.218854	0.00147402
1131	0.218736	0.00147551
1132	0.21845	0.00149193
1133	0.218278	0.00148288
1134	0.218058	0.00150061
1135	0.217938	0.00143059
1136	0.217853	0.00140473
1137	0.217554	0.00142384
1138	0.217257	0.00143476
1139	0.217251	0.00131161
1140	0.217119	0.00137383
1141	0.216819	0.00141036
1142	0.21678	0.00132822
1143	0.216402	0.00143432
1144	0.216261	0.00134663
1145	0.216236	0.00137651
1146	0.21588	0.00133071
1147	0.215685	0.00144674
1148	0.215422	0.00136241
1149	0.215473	0.00135927
1150	0.215221	0.00121282
1151	0.215003	0.0013605
1152	0.214806	0.00139118
1153	0.214729	0.00135438
1154	0.214468	0.00127245
1155	0.214407	0.00131766
1156	0.214117	0.00124457
1157	0.213942	0.0012826
1158	0.213815	0.00128127
1159	0.213711	0.00134558
1160	0.21348	0.00124881
1161	0.213387	0.00124281
1162	0.21321	0.00123592
1163	0.212792	0.00136363
1164	0.212911	0.00126659
1165	0.212584	0.00136717
1166	0.212512	0.00132236
1167	0.212209	0.00124033
1168	0.211961	0.00127163
1169	0.21184	0.00121087
1170	0.211699	0.00119567
1171	0.211521	0.0013015
1172	0.211381	0.00125458
1173	0.211131	0.00124474
1174	0.210944	0.00126695
1175	0.210791	0.00124715
1176	0.210755	0.00122012
1177	0.210549	0.00122751
1178	0.21041	0.00121011
1179	0.210162	0.00132819
1180	0.210007	0.00126856
1181	0.20972	0.00125205
1182	0.209609	0.00121384
1183	0.209412	0.00125684
1184	0.209288	0.00110908
1185	0.209187	0.00121847
1186	0.209021	0.00120788
1187	0.208752	0.0011495
1188	0.208567	0.00124086
1189	0.208181	0.00125477
1190	0.208259	0.00117021
1191	0.208238	0.00112913
1192	0.207998	0.0011978
1193	0.207873	0.00119693
1194	0.207551	0.00113526
1195	0.207427	0.00121086
1196	0.207208	0.00122302
1197	0.207279	0.00107985
1198	0.206966	0.00113491
1199	0.206712	0.00112171
1200	0.206745	0.00115732
1201	0.206508	0.00109647
1202	0.206355	0.00118526
1203	0.206158	0.00111909
1204	0.206064	0.00111258
1205	0.205819	0.00119741
1206	0.205797	0.00105907
1207	0.205491	0.00114951
1208	0.205392	0.00109963
1209	0.205309	0.00103617
1210	0.205114	0.00109694
1211	0.204696	0.0011233
1212	0.204675	0.00113199
1213	0.204461	0.00110625
1214	0.204309	0.00118494
1215	0.204077	0.00114959
1216	0.204008	0.00108982
1217	0.203886	0.0011307
1218	0.203747	0.00107772
1219	0.203638	0.0011091
1220	0.203356	0.00117689
1221	0.20316	0.00114244
1222	0.20308	0.00100889
1223	0.202905	0.00107811
1224	0.202701	0.00107127
1225	0.202535	0.00105076
1226	0.20251	0.00105134
1227	0.202202	0.00110354
1228	0.202209	0.00106395
1229	0.201933	0.00110377
1230	0.20189	0.00108518
1231	0.201741	0.00106469
1232	0.201413	0.00115342
1233	0.201221	0.00103654
1234	0.201232	0.00103021
1235	0.200999	0.000975996
1236	0.200789	0.00100255
1237	0.200675	0.00100536
1238	0.200516	0.00110429
1239	0.200256	0.00104662
1240	0.200129	0.00105779
1241	0.200069	0.00111047
1242	0.199908	0.00103642
1243	0.1997	0.00097611
1244	0.199605	0.000972424
1245	0.199363	0.00113372
1246	0.199212	0.00110552
1247	0.199187	0.000977943
1248	0.198978	0.00107654
1249	0.198715	0.00104034
1250	0.198675	0.00105801
1251	0.198582	0.00105342
1252	0.198414	0.00106379
1253	0.198224	0.00102224
1254	0.198063	0.00104278
1255	0.197837	0.000918529
1256	0.197807	0.000989277
1257	0.197625	0.000989583
1258	0.197526	0.000981097
1259	0.197286	0.000937291
1260	0.197039	0.00103622
1261	0.19701	0.00102387
1262	0.19677	0.00101264
1263	0.196704	0.000995874
1264	0.196536	0.000925632
1265	0.196381	0.000971246
1266	0.196176	0.000955929
1267	0.19612	0.000976589
1268	0.195984	0.000998032
1269	0.195833	0.000905428
1270	0.195752	0.000900943
1271	0.195408	0.00101638
1272	0.195368	0.000975287
1273	0.195214	0.000972044
1274	0.195024	0.00103559
1275	0.195012	0.000959254
1276	0.194722	0.000951905
1277	0.194566	0.000963577
1278	0.194469	0.000945453
1279	0.194253	0.000921152
1280	0.194272	0.000890732
1281	0.194026	0.000901543
1282	0.193847	0.000924958
1283	0.193681	0.000892921
1284	0.193709	0.000883317
1285	0.19344	0.00091089
1286	0.193347	0.000920398
1287	0.193145	0.000903887
1288	0.193065	0.000898401
1289	0.192797	0.000917341
1290	0.192766	0.000894387
1291	0.192505	0.000931048
1292	0.192389	0.000822185
1293	0.192307	0.000872829
1294	0.192218	0.000834347
1295	0.19188	0.000965176
1296	0.191885	0.000842731
1297	0.191686	0.000821299
1298	0.191536	0.000848763
1299	0.19137	0.000881856
1300	0.191235	0.000926217
1301	0.191121	0.000859848
1302	0.191082	0.000856837
1303	0.190792	0.000934245
1304	0.190654	0.0009103
1305	0.190553	0.000824586
1306	0.190485	0.000810534
1307	0.190232	0.000854731
1308	0.190164	0.000764433
1309	0.189959	0.00090056
1310	0.18985	0.000839257
1311	0.18972	0.000830271
1312	0.189551	0.000858291
1313	0.189339	0.00100003
1314	0.18931	0.000817637
1315	0.189119	0.000832253
1316	0.188996	0.000883091
1317	0.188861	0.000838786
1318	0.188694	0.0008293
1319	0.188507	0.000816522
1320	0.1884	0.000892114
1321	0.188443	0.00079151
1322	0.188147	0.000854132
1323	0.187931	0.000900665
1324	0.187948	0.00078388
1325	0.187712	0.000864315
1326	0.1876	0.000833869
1327	0.187471	0.000830407
1328	0.187344	0.00079595
1329	0.187168	0.000887938
1330	0.187089	0.000833289
1331	0.186945	0.000755835
1332	0.18679	0.000839672
1333	0.186627	0.000810557
1334	0.186463	0.000804681
1335	0.186356	0.00080162
1336	0.186214	0.000765488
1337	0.18613	0.000803784
1338	0.185953	0.000812074
1339	0.185805	0.000797648
1340	0.185742	0.000766619
1341	0.185505	0.000777744
1342	0.185407	0.000796333
1343	0.185307	0.000758269
1344	0.185166	0.000758747
1345	0.185049	0.000781633
1346	0.184888	0.000778287
1347	0.184728	0.000771456
1348	0.184666	0.000760067
1349	0.184561	0.000712963
1350	0.184306	0.000756488
1351	0.184186	0.000802762
1352	0.184096	0.00076151
1353	0.184012	0.000712266
1354	0.1837	0.000797375
1355	0.183654	0.00074996
1356	0.183487	0.000803131
1357	0.183461	0.000711327
1358	0.183367	0.000649185
1359	0.183119	0.000805723
1360	0.182962	0.000780489
1361	0.182934	0.000741622
1362	0.182753	0.000721096
1363	0.182602	0.000753072
1364	0.182548	0.000728824
1365	0.18234	0.000821822
1366	0.182198	0.000793122
1367	0.182111	0.00073897
1368	0.182003	0.000768444
1369	0.181885	0.000769371
1370	0.181726	0.000767025
1371	0.181534	0.00077964
1372	0.181513	0.000697858
1373	0.181372	0.000702053
1374	0.18124	0.000677536
1375	0.181111	0.000736881
1376	0.180999	0.000687704
1377	0.180839	0.000691244
1378	0.180748	0.000658413
1379	0.180495	0.000764542
1380	0.180378	0.000722423
1381	0.180324	0.000681579
1382	0.180193	0.000776501
1383	0.180106	0.000629624
1384	0.179984	0.000664556
1385	0.179747	0.000730907
1386	0.179713	0.000682806
1387	0.179566	0.000721151
1388	0.179462	0.000685489
1389	0.179268	0.000715706
1390	0.179134	0.00068928
1391	0.179025	0.000690048
1392	0.178924	0.000697027
1393	0.178768	0.000700646
1394	0.178712	0.000682906
1395	0.178598	0.000620244
1396	0.178428	0.000667234
1397	0.178295	0.000636545
1398	0.178145	0.000646994
1399	0.17804	0.000648073
1400	0.177949	0.00066628
1401	0.177744	0.000629161
1402	0.17767	0.000695992
1403	0.177566	0.000597666
1404	0.177342	0.000676528
1405	0.177391	0.000586679
1406	0.177184	0.000681798
1407	0.177072	0.000610583
1408	0.176938	0.000650489
1409	0.176849	0.000651521
1410	0.17672	0.000628573
1411	0.17657	0.000634109
1412	0.176406	0.000641605
1413	0.176331	0.000658673
1414	0.17624	0.000630443
1415	0.176143	0.000603985
1416	0.175908	0.000651859
1417	0.175861	0.000642566
1418	0.175704	0.000660201
1419	0.175522	0.000676449
1420	0.175418	0.000684345
1421	0.175413	0.000624289
1422	0.175292	0.000636833
1423	0.175073	0.000652562
1424	0.174988	0.000639614
1425	0.174877	0.000633829
1426	0.174751	0.000620197
1427	0.174651	0.000659682
1428	0.174523	0.000546218
1429	0.174379	0.000620077
1430	0.174241	0.000673005
1431	0.174157	0.000626484
1432	0.174003	0.000633138
1433	0.173909	0.000608437
1434	0.17373	0.000629709
1435	0.173655	0.000564918
1436	0.173537	0.000607525
1437	0.173405	0.00062481
1438	0.173225	0.000654201
1439	0.173164	0.000653476
1440	0.173079	0.00062587
1441	0.17297	0.000607217
1442	0.172785	0.000621705
1443	0.172744	0.000584964
1444	0.172668	0.000517181
1445	0.172445	0.000606109
1446	0.172288	0.00059066
1447	0.17221	0.000593803
1448	0.172064	0.000610965
1449	0.172004	0.00058816
1450	0.171923	0.000616559
1451	0.171792	0.000588083
1452	0.17166	0.000605684
1453	0.171531	0.000626208
1454	0.171394	0.000592548
1455	0.171274	0.000630489
1456	0.171239	0.000572846
1457	0.171076	0.000577087
1458	0.171015	0.000567778
1459	0.170892	0.000566327
1460	0.170775	0.000562692
1461	0.170613	0.000601858
1462	0.170518	0.000600686
1463	0.170404	0.000582378
1464	0.170298	0.000548995
1465	0.170123	0.000596358
1466	0.170047	0.000597789
1467	0.169958	0.000572286
1468	0.169831	0.000546885
1469	0.169734	0.000540574
1470	0.16963	0.000590133
1471	0.169498	0.000596012
1472	0.16937	0.000561683
1473	0.169218	0.000570818
1474	0.169132	0.000549326
1475	0.169081	0.000506976
1476	0.168916	0.000561335
1477	0.16877	0.000593714
1478	0.168725	0.000500345
1479	0.168605	0.000566142
1480	0.168478	0.000534266
1481	0.168391	0.000500605
1482	0.168235	0.000553235
1483	0.1681	0.000582488
1484	0.168079	0.000462766
1485	0.167953	0.000490701
1486	0.167772	0.00053964
1487	0.167709	0.00052241
1488	0.167585	0.000510094
1489	0.167418	0.000550784
1490	0.167337	0.000560854
1491	0.167274	0.000542917
1492	0.167136	0.000548559
1493	0.167014	0.000526796
1494	0.16691	0.000490038
1495	0.166777	0.000580453
1496	0.166708	0.000520388
1497	0.166607	0.000490335
1498	0.166493	0.000513964
1499	0.166369	0.000491066
1500	0.166237	0.000479895
1501	0.166183	0.000494647
1502	0.166075	0.000487463
1503	0.16589	0.000523981
1504	0.165849	0.000503838
1505	0.16569	0.000533787
1506	0.165546	0.000499734
1507	0.165483	0.000528655
1508	0.165397	0.000487365
1509	0.165302	0.000485001
1510	0.165203	0.000509505
1511	0.165027	0.000549763
1512	0.164982	0.000484597
1513	0.164889	0.000498894
1514	0.164811	0.000459429
1515	0.164596	0.000530264
1516	0.164513	0.00051749
1517	0.164446	0.000472781
1518	0.164353	0.0004871
1519	0.164212	0.000470932
1520	0.164114	0.000464179
1521	0.16398	0.000503448
1522	0.163926	0.000446066
1523	0.163793	0.000484741
1524	0.16366	0.000541397
1525	0.163627	0.000455914
1526	0.163474	0.000490814
1527	0.163323	0.000516354
1528	0.163224	0.000513738
1529	0.163135	0.000508695
1530	0.162998	0.000474129
1531	0.162935	0.000457213
1532	0.162805	0.000486619
1533	0.16275	0.00046125
1534	0.162611	0.000491009
1535	0.162566	0.000445302
1536	0.162437	0.000463932
1537	0.162309	0.00048754
1538	0.162247	0.000425593
1539	0.162111	0.000473538
1540	0.162	0.000433137
1541	0.1619	0.000447914
1542	0.161803	0.000496411
1543	0.16169	0.000461771
1544	0.161593	0.000447108
1545	0.161496	0.000439367
1546	0.161359	0.000453087
1547	0.161303	0.000426957
1548	0.161163	0.000449416
1549	0.161109	0.000417605
1550	0.160975	0.000470177
1551	0.160884	0.000479766
1552	0.160723	0.000439524
1553	0.160672	0.000410139
1554	0.160498	0.000508906
1555	0.160445	0.000447541
1556	0.160327	0.000467994
1557	0.160247	0.000478332
1558	0.160124	0.000446363
1559	0.160061	0.000460044
1560	0.159916	0.000442069
1561	0.159866	0.000407016
1562	0.159759	0.000441099
1563	0.159626	0.000445272
1564	0.159562	0.000398084
1565	0.15948	0.000379097
1566	0.159328	0.000414733
1567	0.159231	0.0004182
1568	0.159078	0.000486339
1569	0.159058	0.000430874
1570	0.158925	0.000457309
1571	0.158838	0.000405097
1572	0.158695	0.000459806
1573	0.158564	0.000484087
1574	0.158558	0.00040247
1575	0.15843	0.000475874
1576	0.158334	0.000411527
1577	0.158237	0.00046828
1578	0.158146	0.000421466
1579	0.158086	0.000396778
1580	0.157958	0.000445064
1581	0.157829	0.000436302
1582	0.157729	0.000413992
1583	0.157671	0.00039826
1584	0.157567	0.000432427
1585	0.15745	0.000419394
1586	0.157371	0.000397865
1587	0.157276	0.000396882
1588	0.15717	0.000424095
1589	0.157039	0.000447918
1590	0.156958	0.000417852
1591	0.156856	0.000402768
1592	0.156726	0.00047434
1593	0.156662	0.00037836
1594	0.156559	0.000420904
1595	0.156505	0.000379912
1596	0.156409	0.000375095
1597	0.156338	0.0003961
1598	0.156191	0.000409737
1599	0.156086	0.000395295
1600	0.156021	0.000393513
1601	0.155894	0.000378709
1602	0.155796	0.000390351
1603	0.155714	0.000406945
1604	0.155605	0.000415912
1605	0.1555	0.000386354
1606	0.155374	0.000429407
1607	0.155338	0.000392304
1608	0.155244	0.000371764
1609	0.155121	0.000403555
1610	0.15502	0.000400198
1611	0.154919	0.0003891
1612	0.154854	0.000387717
1613	0.154736	0.000413591
1614	0.154643	0.000358586
1615	0.154533	0.000418126
1616	0.154456	0.000411782
1617	0.154361	0.000377443
1618	0.154227	0.000400707
1619	0.154187	0.000361616
1620	0.154118	0.00035029
1621	0.153966	0.000394026
1622	0.153921	0.000343424
1623	0.153773	0.000419358
1624	0.153693	0.000417274
1625	0.153606	0.000393996
1626	0.153516	0.000365634
1627	0.153391	0.000374162
1628	0.153325	0.000389083
1629	0.153257	0.000355284
1630	0.153132	0.000385639
1631	0.153057	0.000381693
1632	0.152925	0.000376379
1633	0.152846	0.000385702
1634	0.1528	0.00033365
1635	0.152695	0.000374052
1636	0.152599	0.000337526
1637	0.152477	0.000343939
1638	0.15243	0.000349155
1639	0.152318	0.000366473
1640	0.152218	0.000355903
1641	0.152168	0.000329899
1642	0.152058	0.000331248
1643	0.151956	0.000342593
1644	0.151861	0.000330187
1645	0.151741	0.000403371
1646	0.151665	0.000377686
1647	0.151573	0.000357873
1648	0.151471	0.000343423
1649	0.151351	0.000368325
1650	0.151276	0.000357653
1651	0.15121	0.00034355
1652	0.151145	0.000331165
1653	0.151018	0.000337092
1654	0.150972	0.00033164
1655	0.150902	0.000290035
1656	0.150794	0.000316182
1657	0.150682	0.000357303
1658	0.150598	0.00033847
1659	0.150517	0.000299087
1660	0.150433	0.000314445
1661	0.150281	0.000357929
1662	0.150228	0.000331555
1663	0.150159	0.000323699
1664	0.150092	0.000294544
1665	0.149967	0.000319035
1666	0.149875	0.000336844
1667	0.149792	0.000316889
1668	0.149679	0.000345679
1669	0.149612	0.00032091
1670	0.149511	0.000337597
1671	0.149443	0.00033818
1672	0.149339	0.00031327
1673	0.149236	0.00035527
1674	0.149149	0.000350419
1675	0.149067	0.000339942
1676	0.148967	0.000326755
1677	0.14888	0.000350482
1678	0.148822	0.000305579
1679	0.148717	0.000320724
1680	0.148621	0.000335588
1681	0.148544	0.000305325
1682	0.148463	0.000293016
1683	0.148359	0.000308475
1684	0.148273	0.000324872
1685	0.148201	0.000318538
1686	0.148099	0.000344241
1687	0.148011	0.000310484
1688	0.147949	0.000290283
1689	0.147866	0.000278138
1690	0.147797	0.000287199
1691	0.147694	0.000304783
1692	0.147563	0.00031795
1693	0.147489	0.000333968
1694	0.147414	0.000294582
1695	0.147331	0.000305979
1696	0.147249	0.000294667
1697	0.147185	0.000267768
1698	0.147055	0.000324746
1699	0.146964	0.000334374
1700	0.146889	0.000295515
1701	0.146816	0.00028917
1702	0.146725	0.000300263
1703	0.14666	0.000294664
1704	0.146551	0.000300916
1705	0.146476	0.000308842
1706	0.14642	0.00025389
1707	0.146275	0.000332807
1708	0.146217	0.000291514
1709	0.146154	0.000279257
1710	0.146032	0.000301803
1711	0.145967	0.000292227
1712	0.145871	0.000274173
1713	0.145788	0.000309457
1714	0.14571	0.000283617
1715	0.145631	0.000284594
1716	0.145524	0.000329311
1717	0.145473	0.000268253
1718	0.145366	0.000303207
1719	0.145247	0.000340556
1720	0.145176	0.000315606
1721	0.145119	0.000312403
1722	0.145058	0.000258204
1723	0.144985	0.00027535
1724	0.144878	0.000288666
1725	0.14476	0.000300112
1726	0.144678	0.00032827
1727	0.144633	0.000260341
1728	0.144515	0.000322104
1729	0.144441	0.000322235
1730	0.144384	0.000263465
1731	0.144299	0.000288286
1732	0.144213	0.000270782
1733	0.144117	0.000282817
1734	0.144045	0.00028577
1735	0.143959	0.000258269
1736	0.143888	0.00026605
1737	0.143818	0.00025696
1738	0.143682	0.000291594
1739	0.143619	0.000267739
1740	0.143555	0.000246732
1741	0.143436	0.000298865
1742	0.143354	0.000294352
1743	0.143283	0.000293474
1744	0.143252	0.000226022
1745	0.143128	0.000265585
1746	0.143039	0.000273778
1747	0.142962	0.000285076
1748	0.142893	0.000253606
1749	0.142832	0.000239716
1750	0.142734	0.000274753
1751	0.142684	0.000226968
1752	0.142571	0.000260157
1753	0.142492	0.00026347
1754	0.142384	0.000282792
1755	0.142323	0.000267233
1756	0.142256	0.000243592
1757	0.142186	0.000245767
1758	0.142078	0.000277348
1759	0.141993	0.000275083
1760	0.141937	0.000245057
1761	0.141841	0.00026971
1762	0.141791	0.000232895
1763	0.1417	0.000236144
1764	0.141615	0.00022858
1765	0.141541	0.000228761
1766	0.141432	0.000258624
1767	0.141388	0.000234028
1768	0.141272	0.000253448
1769	0.141234	0.000217075
1770	0.141119	0.00024906
1771	0.141044	0.000279242
1772	0.140984	0.000226091
1773	0.1409	0.000234813
1774	0.140819	0.000236338
1775	0.140724	0.000256786
1776	0.14064	0.000277786
1777	0.140585	0.000237856
1778	0.140493	0.000242108
1779	0.140427	0.000232335
1780	0.140342	0.000237161
1781	0.14027	0.000247482
1782	0.140176	0.000257798
1783	0.140115	0.0002301
1784	0.14001	0.000262889
1785	0.13996	0.000222656
1786	0.139873	0.00023475
1787	0.139783	0.000242382
1788	0.139681	0.000279642
1789	0.139645	0.000223943
1790	0.139543	0.000260705
1791	0.1395	0.000214409
1792	0.139387	0.000246002
1793	0.139307	0.000266174
1794	0.139249	0.000263024
1795	0.139156	0.000253924
1796	0.1391	0.000211934
1797	0.139012	0.000251368
1798	0.138943	0.000235078
1799	0.138864	0.000236577
1800	0.138798	0.000217144
1801	0.138742	0.000202351
1802	0.138629	0.000267809
1803	0.138552	0.000239213
1804	0.13849	0.000222133
1805	0.138407	0.00023251
1806	0.138302	0.000265503
1807	0.138258	0.000223559
1808	0.138207	0.000210971
1809	0.138105	0.000228595
1810	0.138011	0.000231224
1811	0.137924	0.000243421
1812	0.137868	0.000229759
1813	0.137831	0.000181484
1814	0.137703	0.000248518
1815	0.137646	0.000218976
1816	0.137573	0.000237889
1817	0.137491	0.000237652
1818	0.137451	0.000180985
1819	0.137367	0.000190521
1820	0.137255	0.000243394
1821	0.137176	0.000226205
1822	0.137128	0.000225093
1823	0.13704	0.000225051
1824	0.136976	0.000204877
1825	0.136903	0.000208479
1826	0.136826	0.000210299
1827	0.136734	0.000239464
1828	0.136674	0.000217408
1829	0.136595	0.000215518
1830	0.136525	0.000211731
1831	0.136448	0.000207938
1832	0.136354	0.00025264
1833	0.136305	0.000213096
1834	0.136225	0.000228883
1835	0.136135	0.000235041
1836	0.136076	0.000207372
1837	0.136021	0.000188654
1838	0.135928	0.000201487
1839	0.135867	0.000200883
1840	0.135757	0.000230447
1841	0.135713	0.000206667
1842	0.135616	0.000240487
1843	0.135553	0.000227716
1844	0.135471	0.000238755
1845	0.135408	0.000235762
1846	0.135343	0.00021346
1847	0.135278	0.000216508
1848	0.135197	0.000207796
1849	0.135141	0.000178864
1850	0.13504	0.000221766
1851	0.134976	0.000214706
1852	0.13492	0.000198926
1853	0.134853	0.000192239
1854	0.134776	0.000184642
1855	0.134682	0.000210706
1856	0.134623	0.000199043
1857	0.134535	0.000212269
1858	0.134463	0.000212154
1859	0.134407	0.000202322
1860	0.134333	0.000192847
1861	0.134252	0.000222138
1862	0.134201	0.000179145
1863	0.134138	0.000175477
1864	0.134038	0.000209552
1865	0.133948	0.000214582
1866	0.133895	0.000234599
1867	0.13384	0.000181038
1868	0.13376	0.000189903
1869	0.133701	0.000176046
1870	0.133613	0.000205085
1871	0.133549	0.000191155
1872	0.133486	0.000175764
1873	0.133409	0.000176572
1874	0.133346	0.000173097
1875	0.133246	0.000203058
1876	0.133181	0.000218614
1877	0.133106	0.000231734
1878	0.133066	0.000167592
1879	0.132981	0.000190341
1880	0.132898	0.00020238
1881	0.132839	0.000190139
1882	0.132767	0.000203323
1883	0.132688	0.000200142
1884	0.132626	0.000186143
1885	0.13258	0.000162803
1886	0.132479	0.000192241
1887	0.132415	0.000202784
1888	0.132351	0.000185044
1889	0.132273	0.000209817
1890	0.132213	0.000176491
1891	0.132145	0.000186131
1892	0.132069	0.000203634
1893	0.132002	0.000178551
1894	0.13194	0.000168754
1895	0.131854	0.000198479
1896	0.13177	0.000216435
1897	0.131746	0.00014147
1898	0.131629	0.000196964
1899	0.131589	0.000179408
1900	0.131528	0.000163015
1901	0.13145	0.000166721
1902	0.131369	0.000197748
1903	0.131312	0.000172901
1904	0.131243	0.000184861
1905	0.131188	0.000147124
1906	0.131089	0.000206486
1907	0.131032	0.000183201
1908	0.130966	0.000174826
1909	0.130901	0.000187897
1910	0.130808	0.00020105
1911	0.13076	0.000180575
1912	0.130688	0.000179041
1913	0.130638	0.000149481
1914	0.130553	0.000170447
1915	0.130479	0.00018313
1916	0.130421	0.000183703
1917	0.130357	0.000172988
1918	0.130271	0.000187015
1919	0.130215	0.000173823
1920	0.130129	0.00020344
1921	0.130061	0.000223189
1922	0.130006	0.000180311
1923	0.129938	0.000191582
1924	0.129887	0.000167408
1925	0.129825	0.000152664
1926	0.129746	0.000168423
1927	0.129681	0.00017209
1928	0.129613	0.000189445
1929	0.129546	0.000165693
1930	0.129483	0.000173058
1931	0.129418	0.000157736
1932	0.129339	0.000166482
1933	0.129276	0.000167813
1934	0.129199	0.000179192
1935	0.129138	0.000195098
1936	0.1291	0.000140719
1937	0.129013	0.000168773
1938	0.128947	0.000174743
1939	0.12888	0.00016232
1940	0.128826	0.000145644
1941	0.128753	0.000154202
1942	0.128689	0.000144321
1943	0.128605	0.000179806
1944	0.128545	0.000178824
1945	0.128495	0.000145269
1946	0.128408	0.000165284
1947	0.128355	0.000162893
1948	0.128293	0.000150862
1949	0.128227	0.000163858
1950	0.128161	0.000143729
1951	0.128063	0.000193166
1952	0.128026	0.000168668
1953	0.127946	0.000173066
1954	0.127895	0.000149171
1955	0.127819	0.000174269
1956	0.127744	0.00019034
1957	0.127693	0.000169452
1958	0.127637	0.000163104
1959	0.127556	0.000187351
1960	0.127497	0.000156712
1961	0.127446	0.000136853
1962	0.127371	0.000170235
1963	0.127312	0.000149709
1964	0.127242	0.000151145
1965	0.127171	0.000188002
1966	0.1271	0.000171922
1967	0.127038	0.00016352
1968	0.126985	0.000161155
1969	0.126918	0.000163582
1970	0.126856	0.000160991
1971	0.126792	0.000154534
1972	0.126719	0.000164495
1973	0.126663	0.000160747
1974	0.126603	0.000148875
1975	0.126515	0.000188509
1976	0.126467	0.00015928
1977	0.126405	0.000150151
1978	0.126355	0.000129258
1979	0.126283	0.000141623
1980	0.126227	0.000136626
1981	0.126167	0.000122192
1982	0.126098	0.00013957
1983	0.126028	0.000148199
1984	0.125967	0.000145311
1985	0.125901	0.00014805
1986	0.125836	0.000150708
1987	0.125775	0.000141053
1988	0.125709	0.000150557
1989	0.12564	0.000151871
1990	0.125567	0.000163938
1991	0.125504	0.000175472
1992	0.125461	0.000137757
1993	0.12539	0.000161613
1994	0.125335	0.000144582
1995	0.12528	0.000124807
1996	0.125217	0.000132372
1997	0.125147	0.000144365
1998	0.125084	0.000150922
1999	0.125018	0.000149728
[truncated: 14,385 more rows]
